# Supplementary material for: Geographic Patterns of Genome Admixture in Latin American Mestizos
Source: PLoS Genet. 2008 Mar 21;4(3):e1000037. doi: 10.1371/journal.pgen.1000037 (PMC2265669; doi:10.1371/journal.pgen.1000037)
Supplement: Figure S1 — Distribution of admixture estimates for individuals from 11 Mestizo populations. The position of each blue dot on the triangle plot indicates the proportion of European, Native American and African ancestry estimated for each individual in the population. (0.34 MB XLS) [file pgen.1000037.s001.xls]

## Sheet: Sheet1
popnum	872	872	872	872	872	872	872	872	872	872	872	872	872	872	872	872	872	872	872
European	0.941	0.474	0.466	0.575	0.139	0.274	0.683	0.553	0.439	0.103	0.358	0.323	0.951	0.703	0.91	0.745	0.627	0.953	0.429
Native American	0.02	0.501	0.507	0.4	0.847	0.71	0.297	0.389	0.55	0.891	0.503	0.644	0.01	0.287	0.046	0.2	0.351	0.037	0.516
African	0.039	0.024	0.027	0.025	0.014	0.016	0.019	0.058	0.01	0.005	0.139	0.033	0.039	0.01	0.044	0.055	0.022	0.009	0.055
popnum	893	893	893	893	893	893	893	893	893	893	893	893	893	893	893	893	893	893	893	893
European	0.837	0.383	0.622	0.812	0.639	0.426	0.765	0.556	0.822	0.516	0.667	0.755	0.557	0.754	0.461	0.591	0.672	0.57	0.598	0.73
Native American	0.127	0.351	0.273	0.161	0.326	0.337	0.201	0.259	0.13	0.394	0.311	0.226	0.289	0.196	0.379	0.325	0.2	0.263	0.31	0.201
African	0.037	0.266	0.104	0.027	0.035	0.237	0.034	0.184	0.049	0.09	0.022	0.02	0.154	0.05	0.16	0.084	0.128	0.167	0.092	0.069
popnum	886	886	886	886	886	886	886	886	886	886	886	886	886	886	886	886	886	886	886
European	0.467	0.915	0.457	0.396	0.765	0.413	0.614	0.918	0.46	0.948	0.86	0.419	0.669	0.683	0.69	0.726	0.439	0.78	0.612
Native American	0.512	0.011	0.533	0.524	0.228	0.537	0.354	0.04	0.44	0.016	0.127	0.53	0.267	0.279	0.226	0.193	0.518	0.207	0.371
African	0.021	0.074	0.01	0.08	0.007	0.049	0.032	0.042	0.101	0.036	0.014	0.051	0.064	0.038	0.084	0.081	0.042	0.014	0.017
popnum	885	885	885	885	885	885	885	885	885	885	885	885	885	885	885	885	885	885	885
European	0.118	0.518	0.057	0.377	0.5	0.227	0.024	0.111	0.36	0.031	0.414	0.573	0.365	0.038	0.026	0.438	0.061	0.191	0.281
Native American	0.866	0.469	0.94	0.609	0.491	0.712	0.951	0.881	0.549	0.927	0.566	0.379	0.607	0.946	0.968	0.541	0.917	0.799	0.708
African	0.016	0.012	0.003	0.014	0.009	0.06	0.025	0.007	0.09	0.042	0.02	0.048	0.027	0.016	0.007	0.022	0.022	0.01	0.011
popnum	882	882	882	882	882	882	882	882	882	882	882	882	882	882	882	882	882	882	882	882
European	0.366	0.502	0.595	0.303	0.449	0.494	0.586	0.584	0.418	0.503	0.588	0.54	0.518	0.478	0.467	0.475	0.419	0.497	0.428	0.527
Native American	0.628	0.491	0.393	0.668	0.543	0.504	0.406	0.413	0.568	0.494	0.407	0.456	0.48	0.514	0.53	0.52	0.578	0.498	0.568	0.469
African	0.007	0.007	0.012	0.029	0.008	0.002	0.008	0.003	0.013	0.003	0.005	0.004	0.002	0.008	0.003	0.005	0.003	0.005	0.003	0.004
popnum	892	892	892	892	892	892	892	892	892	892	892	892	892	892	892	892	892	892	892	892
European	0.223	0.337	0.384	0.328	0.429	0.331	0.222	0.539	0.346	0.441	0.145	0.262	0.49	0.706	0.507	0.309	0.39	0.377	0.337	0.08
Native American	0.709	0.614	0.573	0.629	0.554	0.593	0.704	0.419	0.617	0.406	0.812	0.721	0.474	0.264	0.473	0.667	0.487	0.58	0.609	0.893
African	0.068	0.049	0.043	0.043	0.017	0.076	0.074	0.042	0.037	0.153	0.043	0.018	0.037	0.03	0.02	0.025	0.123	0.043	0.053	0.027
popnum	883	883	883	883	883	883	883	883	883	883	883	883	883	883	883	883	883	883	883	883
European	0.449	0.283	0.492	0.413	0.331	0.303	0.336	0.352	0.481	0.456	0.414	0.483	0.439	0.48	0.498	0.525	0.434	0.315	0.492	0.406
Native American	0.528	0.712	0.501	0.581	0.662	0.692	0.659	0.644	0.503	0.473	0.564	0.462	0.543	0.505	0.486	0.454	0.547	0.673	0.475	0.563
African	0.023	0.005	0.007	0.006	0.006	0.005	0.005	0.004	0.016	0.071	0.021	0.055	0.018	0.016	0.016	0.021	0.019	0.012	0.033	0.03
popnum	871	871	871	871	871	871	871	871	871	871	871	871	871	871	871	871	871	871	871	871
European	0.387	0.335	0.434	0.525	0.011	0.693	0.032	0.107	0.536	0.557	0.299	0.389	0.443	0.359	0.096	0.493	0.663	0.458	0.315	0.592
Native American	0.509	0.521	0.46	0.418	0.984	0.221	0.961	0.867	0.366	0.401	0.626	0.434	0.526	0.595	0.84	0.408	0.316	0.414	0.546	0.377
African	0.104	0.144	0.106	0.057	0.005	0.086	0.006	0.026	0.098	0.043	0.075	0.177	0.03	0.047	0.064	0.099	0.02	0.128	0.139	0.031
popnum	891	891	891	891	891	891	891	891	891	891	891	891	891	891	891	891	891	891	891	891
European	0.624	0.229	0.225	0.405	0.226	0.669	0.468	0.258	0.217	0.519	0.148	0.511	0.492	0.22	0.24	0.447	0.334	0.533	0.268	0.509
Native American	0.346	0.764	0.755	0.589	0.714	0.294	0.486	0.73	0.711	0.44	0.848	0.484	0.502	0.759	0.739	0.534	0.406	0.456	0.72	0.474
African	0.03	0.006	0.02	0.006	0.059	0.037	0.046	0.012	0.072	0.041	0.005	0.004	0.006	0.021	0.021	0.019	0.259	0.011	0.012	0.017
popnum	887	887	887	887	887	887	887	887	887	887	887	887	887	887	887	887	887	887	887	887
European	0.821	0.648	0.851	0.688	0.211	0.566	0.843	0.634	0.947	0.745	0.857	0.693	0.622	0.635	0.581	0.688	0.671	0.656	0.585	0.757
Native American	0.146	0.262	0.106	0.288	0.299	0.348	0.125	0.17	0.034	0.229	0.122	0.158	0.216	0.267	0.381	0.242	0.267	0.241	0.111	0.191
African	0.033	0.089	0.043	0.024	0.49	0.085	0.032	0.196	0.019	0.025	0.022	0.149	0.162	0.098	0.038	0.07	0.061	0.103	0.305	0.052
popnum	894	894	894	894	894	894	894	894	894	894	894	894	894	894	894	894	894	894	894
European	0.514	0.5	0.393	0.541	0.478	0.411	0.591	0.511	0.423	0.507	0.582	0.319	0.298	0.468	0.61	0.502	0.571	0.437	0.04
Native American	0.477	0.472	0.593	0.425	0.517	0.576	0.398	0.467	0.564	0.449	0.392	0.665	0.669	0.509	0.374	0.437	0.381	0.551	0.953
African	0.009	0.028	0.014	0.035	0.005	0.014	0.011	0.021	0.013	0.044	0.026	0.016	0.033	0.023	0.015	0.062	0.048	0.012	0.007
popnum	881	881	881	881	881	881	881	881	881	881	881	881	881	881	881	881	881	881	881	881
European	0.578	0.511	0.574	0.682	0.665	0.67	0.679	0.795	0.662	0.686	0.939	0.593	0.389	0.676	0.645	0.669	0.724	0.624	0.69	0.561
Native American	0.379	0.388	0.397	0.279	0.258	0.264	0.286	0.187	0.293	0.299	0.048	0.323	0.433	0.3	0.328	0.308	0.197	0.3	0.279	0.387
African	0.043	0.1	0.029	0.039	0.077	0.066	0.034	0.017	0.046	0.015	0.012	0.084	0.178	0.024	0.027	0.024	0.08	0.076	0.031	0.052
popnum	884	884	884	884	884	884	884	884	884	884	884	884	884	884
European	0.478	0.462	0.412	0.611	0.596	0.496	0.539	0.712	0.563	0.557	0.459	0.583	0.517	0.402
Native American	0.48	0.527	0.573	0.356	0.374	0.436	0.451	0.27	0.373	0.43	0.499	0.387	0.468	0.551
African	0.042	0.011	0.015	0.033	0.03	0.068	0.01	0.018	0.065	0.013	0.042	0.03	0.015	0.047
Tri Plot_X	110.22	117.15	127.71	81.95	85.58	103.4	100.32	61.38	89.1209	96.03	114.4	88.44	104.61	126.39
Tri Plot_Y	8.00184	2.09572	2.8578	6.28716	5.7156	12.9554	1.9052	3.42936	12.3714	2.47676	8.00184	5.7156	2.8578	8.95444
Tri Plot_X	88.11	96.4565	90.53	65.67	65.23	65.34	66.7267	43.0531	69.4505	67.43	11.8919	80.3	114.84	68.64	75.13	70.3297	52.0879	74.36	64.79	90.86
Tri Plot_Y	8.19236	19.0711	5.52508	7.43028	14.67	12.5743	6.48416	3.24208	8.75516	2.8578	2.28853	16.0037	33.9126	4.57248	5.14404	4.56791	15.2264	14.4795	5.90612	9.90704
Tri Plot_X	105.93	106.92	132	97.2527	114.29	128.132	88.77	105.155	125.51	103.62	89.1	148.06	150.81	114.51	84.014	102.857	89.1	122.54	210.43
Tri Plot_Y	1.71468	5.33456	2.66728	6.66154	0.9526	2.66462	2.09572	4.00492	2.47676	8.38288	4.95352	3.04832	6.28716	4.38196	2.86066	11.8004	9.14496	2.28624	1.33364
Tri Plot_X	35.75	67.4975	28.05	66	119.68	85.996	31.02	58.96	9.57	53.1832	29.2308	51.15	65.34	69.52	88	60.94	65.5155	64.35	57.9121	47.74
Tri Plot_Y	6.28716	16.9733	8.19236	4.57248	93.3548	16.2104	6.09664	37.3419	3.61988	4.76777	4.18725	28.3875	30.8642	18.671	7.23976	13.3364	11.6334	19.6236	58.0505	9.90704
Tri Plot_X	79.42	168.909	168.3	130.24	163.734	68.75	111.98	161.92	164.34	101.31	186.923	107.027	111.1	169.29	164.89	119.57	117.928	101.53	159.72	106.15
Tri Plot_Y	5.7156	1.14426	3.8104	1.14312	11.2519	7.04924	8.76392	2.28624	13.7174	7.81132	0.951648	0.762843	1.14312	4.00092	4.00092	3.61988	49.3941	2.09572	2.28624	3.23884
Tri Plot_X	123.42	130.46	112.86	98.23	217.03	58.08	212.292	193.6	91.3	92.8571	145.97	114.95	119.139	135.934	191.84	100.65	71.7918	105.16	135.41	86.35
Tri Plot_Y	19.8141	27.4349	20.1951	10.8596	0.9526	16.3847	1.14426	4.95352	18.671	8.18418	14.289	33.722	5.72132	8.94549	12.1933	18.8615	3.81421	24.3866	26.4823	5.90612
Tri Plot_X	118.69	157.19	110.99	128.48	146.446	152.79	145.53	142.12	112.42	111.87	126.517	107.69	121.44	112.747	108.68	102.19	122.43	149.38	108.13	127.287
Tri Plot_Y	4.38196	0.9526	1.33364	1.14312	1.14426	0.9526	0.9526	0.76208	3.04832	13.5269	4.00492	10.4786	3.42936	3.04527	3.04832	4.00092	3.61988	2.28624	6.28716	5.72132
Tri Plot_X	163.46	140.47	130.79	143.11	123.75	138.82	163.02	96.8	139.81	106.15	183.37	160.44	108.242	61.38	106.26	149.341	120.67	132.33	139.95	199.43
Tri Plot_Y	12.9554	9.33548	8.19236	8.19236	3.23884	14.4795	14.0985	8.00184	7.04924	29.1496	8.19236	3.42593	7.0422	5.7156	3.8104	4.75824	23.434	8.19236	10.1077	5.14404
Tri Plot_X	138.791	108.79	87.78	150.15	120.34	111.1	90.2	91.19	126.517	109.01	90.09	100.76	105.82	113.96	116.93	114.95	127.49	110.11	125.415	103.62
Tri Plot_Y	1.33231	1.33364	2.28624	5.52508	1.52416	0.38104	1.52416	0.57156	2.47924	0.57156	0.9526	0.76208	0.38104	1.52416	0.57156	0.9526	0.57156	0.9526	0.572132	0.76208
Tri Plot_X	192.28	104.605	207.13	135.52	109.01	163.403	211.97	194.785	130.811	208.56	126.72	88.66	136.647	209.88	213.516	121.319	204.16	176.88	156.97
Tri Plot_Y	3.04832	2.28853	0.57156	2.66728	1.71468	11.4426	4.763	1.33497	17.164	8.00184	3.8104	9.14496	5.14919	3.04832	1.33231	4.18725	4.19144	1.9052	2.09572
Tri Plot_X	114.95	10.56	118.36	124.08	50.93	123.654	81.4	13.42	107.802	7.48	29.4505	122.21	65.78	65.56	58.96	51.37	118.699	47.033	83.49
Tri Plot_Y	4.00092	14.0985	1.9052	15.2416	1.33364	9.34482	6.09664	8.00184	19.2233	6.85872	2.66462	9.71652	12.1933	7.23976	16.0037	15.4321	8.00985	2.66462	3.23884
Tri Plot_X	31.978	106.48	71.5716	38.39	75.57	100.21	47.96	77.2973	33.956	96.58	70.84	51.8681	80.52	48.62	100.98	80.74	58.08	76.23	78.32	51.81
Tri Plot_Y	7.0422	50.6783	19.8339	5.14404	6.6682	45.1532	6.47768	35.0908	9.32615	17.1468	4.19144	3.80659	29.3401	9.526	30.4832	16.0037	24.3866	31.8168	17.5278	13.1459
Tri Plot_X	8.69	112.973	114.51	90.75	187.88	157.96	67.4975	91.96	122.222	196.767	125.95	145.31	6.49	64.24	14.96	50.05	79.64	9.13914	119.57
Tri Plot_Y	7.43028	4.57706	5.14404	4.763	2.66728	3.04832	3.6235	11.0502	1.90711	0.953554	26.4823	6.28716	7.43028	1.9052	8.38288	10.4786	4.19144	1.7164	10.4786
