# Supplementary material for: Geographic Patterns of Genome Admixture in Latin American Mestizos
Source: PLoS Genet. 2008 Mar 21;4(3):e1000037. doi: 10.1371/journal.pgen.1000037 (PMC2265669; doi:10.1371/journal.pgen.1000037)
Supplement: Table S2 — Mean ancestry proportions, variance (var.) and standard errors (s.e.) for individuals from thirteen Mestizo populations. (0.03 MB XLS) [file pgen.1000037.s003.xls]

## Sheet: Sheet1
Table S2. Mean ancestry proportions, variance (var.) and standard errors (s.e.) for individuals from thirteen Mestizo populations.
	AUTOSOMES									X-CHROMOSOME
	European			Native American			African			European			Native American			African
Population	Mean	Var.	s.e.	Mean	Var.	s.e.	Mean	Var.	s.e.	Mean	Var.	s.e.	Mean	Var.	s.e.	Mean	Var.	s.e.
RGS	0.696	0.024	0.034	0.204	0.008	0.02	0.099	0.014	0.026	0.466	0.046	0.048	0.321	0.036	0.043	0.213	0.017	0.029
Medellin	0.656	0.019	0.031	0.253	0.006	0.018	0.091	0.006	0.017	0.529	0.048	0.049	0.285	0.028	0.037	0.185	0.022	0.033
CVCR	0.667	0.011	0.024	0.287	0.007	0.019	0.046	0.001	0.008	0.42	0.038	0.043	0.42	0.028	0.038	0.159	0.008	0.02
Tucuman	0.646	0.037	0.044	0.305	0.035	0.043	0.049	0.001	0.008	0.395	0.055	0.054	0.447	0.063	0.057	0.158	0.017	0.03
Mexico City	0.568	0.071	0.061	0.398	0.072	0.061	0.034	0.001	0.006	0.383	0.068	0.06	0.501	0.076	0.063	0.116	0.003	0.013
Catamarca	0.532	0.007	0.022	0.437	0.007	0.022	0.03	0	0.006	0.238	0.029	0.046	0.643	0.034	0.05	0.119	0.002	0.012
Quetalmahue	0.485	0.005	0.017	0.502	0.005	0.015	0.013	0	0.002	0.342	0.029	0.038	0.561	0.037	0.043	0.098	0.003	0.012
Cundinamarca	0.464	0.018	0.031	0.511	0.019	0.031	0.025	0	0.004	0.264	0.025	0.036	0.577	0.033	0.042	0.159	0.015	0.028
Oriente	0.399	0.041	0.045	0.528	0.047	0.049	0.073	0.003	0.011	0.383	0.056	0.053	0.474	0.065	0.057	0.142	0.008	0.02
Paposo	0.42	0.006	0.018	0.557	0.008	0.02	0.023	0	0.004	0.244	0.017	0.03	0.642	0.014	0.027	0.114	0.003	0.012
Pasto	0.392	0.025	0.036	0.572	0.027	0.038	0.036	0.003	0.013	0.331	0.047	0.05	0.526	0.052	0.052	0.143	0.01	0.023
Peque	0.365	0.021	0.032	0.582	0.022	0.033	0.053	0.001	0.008	0.311	0.045	0.047	0.557	0.07	0.059	0.133	0.009	0.021
Salta	0.252	0.033	0.042	0.719	0.036	0.044	0.03	0.001	0.005	0.264	0.041	0.047	0.627	0.047	0.049	0.109	0.002	0.01
