# Supplementary material for: Geographic Patterns of Genome Admixture in Latin American Mestizos
Source: PLoS Genet. 2008 Mar 21;4(3):e1000037. doi: 10.1371/journal.pgen.1000037 (PMC2265669; doi:10.1371/journal.pgen.1000037)
Supplement: Table S3 — Mean number of generations (s.d.) to admixture in 13 mestizo populations based on 678 autosomal microsatellite markers. (0.03 MB XLS) [file pgen.1000037.s004.xls]

## Sheet: Sheet1
Table S3. Mean number of generations (s.d.) to admixture in 13 mestizo populations based on 678 autosomal microsatellite markers.
Population	mean	(s.d.)
Mexico City	9.04	1.44
Oriente	8.95	1.15
CVCR	14.42	2.32
Peque	7.54	0.86
Medellin	9.65	1.38
Cundinamarca	12.31	1.56
Pasto	8.88	1.08
Paposo	8.37	1
Quetalmahue	9.39	1.21
Salta	6.21	0.93
Tucuman	10.09	1.56
Catamarca	11	2.03
RGS	6.57	0.86
