# Supplementary material for: Geographic Patterns of Genome Admixture in Latin American Mestizos
Source: PLoS Genet. 2008 Mar 21;4(3):e1000037. doi: 10.1371/journal.pgen.1000037 (PMC2265669; doi:10.1371/journal.pgen.1000037)
Supplement: Table S4 — Mean ancestry proportions, variance (var.) and standard errors (s.e.) for individuals from thirteen Mestizo populations estimated with Native Americans subdivided according to linguistic affiliation. (0.03 MB XLS) [file pgen.1000037.s005.xls]

## Sheet: Sheet1
Table S4. Mean ancestry proportions, variance (var.) and standard errors (s.e.) for individuals from thirteen Mestizo populations estimated with Native Americans subdivided according to linguistic affiliation.
		European			African			Northern Amerind			Central Amerind			Chibchan Paezan			Andean			Equatorial-Tucanoan
Population	Size	Mean	Var.	s.e.	Mean	Var.	s.e.	Mean	Var.	s.e.	Mean	Var.	s.e.	Mean	Var.	s.e.	Mean	Var.	s.e.	Mean	Var.	s.e.
Mexico City	19	0.546	0.0732369	0.0620852	0.03	0.000859468	0.00672571	0.131	0.0113562	0.0244478	0.083	0.00570392	0.0173265	0.037	0.00122736	0.00803729	0.115	0.00773349	0.0201749	0.056	0.00417556	0.0148245
Oriente	20	0.383	0.042275	0.0459756	0.063	0.00227129	0.0106567	0.193	0.0128991	0.0253959	0.068	0.00300004	0.0122475	0.098	0.00855098	0.0206773	0.14	0.010618	0.0230413	0.056	0.00282321	0.0118811
CVCR	20	0.664	0.0119276	0.0244209	0.047	0.00147058	0.0085749	0.057	0.00119601	0.00773308	0.028	0.000288471	0.00379784	0.133	0.00528647	0.016258	0.051	0.00154299	0.00878348	0.021	0.000100095	0.00223713
Peque	20	0.364	0.0217233	0.032957	0.042	0.00132698	0.00814548	0.076	0.00287266	0.0119847	0.049	0.00156584	0.00884828	0.341	0.0123745	0.0248741	0.083	0.00414136	0.0143898	0.046	0.000711818	0.00596581
Medellin	20	0.655	0.0191458	0.0309401	0.089	0.00618864	0.0175907	0.066	0.004567	0.0151112	0.029	0.000686976	0.00586079	0.086	0.00311378	0.0124775	0.048	0.00167704	0.00915707	0.027	0.000368976	0.00429521
Cundinamarca	19	0.461	0.0189476	0.0315791	0.018	0.000242877	0.00357533	0.1	0.00498256	0.0161938	0.058	0.00200025	0.0102604	0.171	0.00902137	0.0217901	0.118	0.00643109	0.0183978	0.075	0.00494325	0.0161298
Pasto	19	0.367	0.0292822	0.0392577	0.028	0.00352793	0.0136265	0.097	0.00889856	0.0216413	0.039	0.00136878	0.00848771	0.086	0.00382603	0.0141905	0.311	0.0211281	0.0333468	0.072	0.00235554	0.0111344
Paposo	20	0.378	0.0086331	0.0207763	0.013	0.000146871	0.0027099	0.081	0.00366885	0.0135441	0.044	0.00121142	0.00778273	0.039	0.00126191	0.00794325	0.414	0.0131498	0.0256416	0.032	0.000861621	0.00656362
Quetalmahue	20	0.437	0.0063355	0.0177982	0.006	1.26947e-05	0.000796704	0.031	0.000897463	0.00669874	0.03	0.00141416	0.0084088	0.024	0.000215145	0.00327982	0.436	0.00970889	0.0220328	0.036	0.00149752	0.0086531
Salta	19	0.218	0.0398501	0.0457971	0.015	0.000333251	0.00418802	0.106	0.00508169	0.0163541	0.057	0.00225413	0.0108921	0.058	0.00203465	0.0103483	0.482	0.0257236	0.036795	0.064	0.00197251	0.010189
Tucuman	19	0.637	0.0368402	0.0440336	0.039	0.000815544	0.00655159	0.07	0.00500036	0.0162227	0.045	0.00180365	0.00974316	0.045	0.00364365	0.0138481	0.131	0.0131147	0.0262725	0.035	0.000877912	0.00679749
Catamarca	14	0.52	0.00750179	0.0231483	0.02	0.00021572	0.00392537	0.113	0.00724357	0.0227464	0.057	0.00311305	0.0149118	0.045	0.000507874	0.00602301	0.201	0.00841776	0.0245208	0.044	0.00244611	0.0132183
RGS	20	0.697	0.0232732	0.0341125	0.1	0.0130993	0.0255923	0.043	0.000881039	0.00663717	0.033	0.00053845	0.00518869	0.027	0.000279355	0.00373735	0.054	0.00186508	0.00965682	0.045	0.00139967	0.00836563
