# Supplementary material for: Geographic Patterns of Genome Admixture in Latin American Mestizos
Source: PLoS Genet. 2008 Mar 21;4(3):e1000037. doi: 10.1371/journal.pgen.1000037 (PMC2265669; doi:10.1371/journal.pgen.1000037)
Supplement: Table S5 — Mean ancestry proportions, variance (var.) and standard errors (s.e.) for individuals from thirteen Mestizo populations estimated with each Native American population considered individually. (0.05 MB XLS) [file pgen.1000037.s006.xls]

## Sheet: Sheet1
Table S5. Mean ancestry proportions, variance (var.) and standard errors (s.e.) for individuals from thirteen Mestizo populations estimated with each Native American population considered individually.
		European			African			Pima			Mixtec			Zapotec			Mixe			Maya			Kaqchikel			Guaymi			Cabecar			Embera			Waunana			Zenu			Arhuaco			Kogi			Inga
Population	Size	Mean	Var.	s.e.	Mean	Var.	s.e.	Mean	Var.	s.e.	Mean	Var.	s.e.	Mean	Var.	s.e.	Mean	Var.	s.e.	Mean	Var.	s.e.	Mean	Var.	s.e.	Mean	Var.	s.e.	Mean	Var.	s.e.	Mean	Var.	s.e.	Mean	Var.	s.e.	Mean	Var.	s.e.	Mean	Var.	s.e.	Mean	Var.	s.e.	Mean	Var.	s.e.
MexicoCity	19	0.557	0.073121	0.0620361	0.019	0.000860094	0.00672816	0.049	0.00680002	0.0189181	0.021	0.000794333	0.00646583	0.037	0.0038892	0.0143072	0.008	7.89181e-05	0.00203803	0.051	0.0051676	0.0164918	0.033	0.00598054	0.0177416	0.009	0.000222596	0.00342281	0.006	7.22865e-05	0.00195053	0.005	3.9655e-05	0.00144468	0.008	6.17602e-05	0.00180293	0.012	0.00129377	0.00825185	0.005	6.41404e-05	0.00183734	0.004	1.10409e-05	0.0007623	0.024	0.00215783	0.0106569
Oriente	20	0.399	0.0464147	0.048174	0.047	0.00247026	0.0111136	0.081	0.0144443	0.0268741	0.044	0.00572406	0.0169175	0.086	0.0183896	0.0303229	0.01	6.08e-05	0.00174356	0.03	0.00456143	0.015102	0.014	0.000209418	0.00323588	0.017	0.000563684	0.00530888	0.005	1.57474e-05	0.000887338	0.014	0.000502976	0.00501486	0.032	0.002865	0.0119687	0.006	5.99868e-05	0.00173186	0.01	0.000241397	0.00347417	0.011	0.000211411	0.00325123	0.025	0.00265443	0.0115205
CVCR	20	0.675	0.011301	0.0237708	0.032	0.00170959	0.00924551	0.021	0.000992937	0.00704605	0.009	4.56947e-05	0.00151153	0.016	0.000401011	0.00447778	0.003	3.29211e-06	0.000405716	0.009	0.000147945	0.00271979	0.011	0.000157168	0.00280329	0.008	0.000341937	0.00413483	0.006	3.23447e-05	0.00127171	0.047	0.00294109	0.0121266	0.012	0.000202766	0.00318407	0.02	0.000747432	0.00611323	0.014	0.000348937	0.00417694	0.012	0.000305063	0.00390553	0.007	2.71868e-05	0.00116591
Peque	20	0.369	0.0219423	0.0331227	0.021	0.00140494	0.00838134	0.014	0.000214737	0.00327671	0.01	0.000241882	0.00347765	0.035	0.00168417	0.00917651	0.007	0.000150471	0.00274291	0.02	0.00215696	0.010385	0.008	3.34316e-05	0.0012929	0.014	0.000388134	0.0044053	0.009	0.000106884	0.00231175	0.095	0.00807658	0.0200955	0.023	0.00139838	0.00836176	0.051	0.00393567	0.014028	0.044	0.00338701	0.0130135	0.018	0.000283713	0.00376639	0.009	7.605e-05	0.00195
Medellin	20	0.664	0.0176072	0.0296709	0.077	0.00639834	0.0178862	0.023	0.000544	0.00521536	0.011	0.000417642	0.00456969	0.018	0.000580892	0.0053893	0.004	2.94184e-05	0.00121282	0.006	2.65895e-05	0.00115303	0.012	0.000199418	0.00315768	0.007	7.64105e-05	0.00195462	0.007	9.18421e-05	0.00214292	0.016	0.000453418	0.0047614	0.007	6.75237e-05	0.00183744	0.013	0.000341629	0.00413297	0.011	0.000177671	0.00298053	0.01	0.000347147	0.00416622	0.018	0.00104258	0.00722003
Cundinamarca	19	0.472	0.0208119	0.0330963	0.007	0.000144655	0.00275924	0.029	0.00140789	0.00860812	0.013	0.000268497	0.00375918	0.043	0.00440903	0.0152333	0.015	0.000673117	0.00595208	0.012	9.04269e-05	0.00218158	0.015	0.000625363	0.00573706	0.01	0.000286649	0.00388417	0.005	2.17076e-05	0.00106888	0.057	0.0028341	0.0122132	0.029	0.00202789	0.0103311	0.021	0.00138958	0.00855194	0.017	0.000194778	0.00320179	0.019	0.000717655	0.00614584	0.022	0.000564509	0.00545078
Pasto	19	0.391	0.0290998	0.0391353	0.018	0.00341914	0.0134147	0.052	0.00665893	0.0187208	0.021	0.000619374	0.00570952	0.015	0.000217117	0.00338042	0.004	1.24327e-05	0.000808922	0.026	0.00157639	0.00910866	0.017	0.00018376	0.00310992	0.006	6.26199e-05	0.00181543	0.005	9.92398e-06	0.000722713	0.011	0.000539386	0.00532811	0.013	0.000344497	0.0042581	0.01	7.83333e-05	0.00203047	0.009	0.000145339	0.00276576	0.013	0.000184339	0.00311481	0.178	0.016005	0.0290236
Paposo	20	0.391	0.00962373	0.021936	0.003	1.41342e-05	0.000840661	0.014	0.000570976	0.00534311	0.01	9.25132e-05	0.00215073	0.013	0.000256239	0.00357938	0.004	1.30395e-05	0.000807449	0.022	0.00194205	0.00985406	0.008	0.000155629	0.00278952	0.003	4.57895e-06	0.000478484	0.004	1.03447e-05	0.000719192	0.004	8.02895e-06	0.000633599	0.005	1.80947e-05	0.000951177	0.005	2.58395e-05	0.00113665	0.003	7.73421e-06	0.000621861	0.006	5.62526e-05	0.00167709	0.021	0.00117733	0.00767244
Quetalmahue	20	0.416	0.006013	0.0173393	0.001	9.76316e-07	0.000220943	0.003	2.37895e-06	0.000344887	0.006	9.00289e-05	0.00212166	0.004	2.15368e-05	0.00103771	0.003	8.94737e-06	0.000668856	0.003	6.57632e-06	0.000573425	0.003	1.92368e-06	0.000310136	0.006	2.90947e-05	0.00120612	0.003	2.8e-06	0.000374166	0.002	9.36842e-07	0.00021643	0.003	2.02895e-06	0.000318508	0.003	1.42395e-05	0.000843785	0.003	5.20789e-06	0.000510289	0.002	3.31316e-06	0.000407011	0.003	5.64211e-06	0.000531136
Salta	19	0.232	0.0443357	0.0483059	0.004	2.50058e-05	0.00114721	0.016	0.000333368	0.00418876	0.018	0.00185473	0.00988015	0.036	0.0055361	0.0170697	0.007	0.000114982	0.00246002	0.033	0.00335114	0.0132807	0.013	0.000130608	0.00262185	0.004	3.47953e-06	0.000427941	0.003	9.5614e-06	0.000709388	0.012	0.000326719	0.00414678	0.018	0.000852322	0.00669769	0.008	0.000161029	0.00291122	0.006	2.56959e-05	0.00116293	0.006	3.23626e-05	0.0013051	0.022	0.000510275	0.00518233
Tucuman	19	0.649	0.0336029	0.0420544	0.024	0.000798982	0.00648473	0.017	0.000405444	0.00461944	0.027	0.00303949	0.012648	0.015	0.000273655	0.00379511	0.01	0.000333029	0.00418663	0.013	0.00069345	0.00604131	0.012	0.000140205	0.00271647	0.007	0.000202357	0.00326349	0.007	0.000273655	0.00379511	0.005	1.30526e-05	0.000828843	0.012	0.000401427	0.00459649	0.005	4.69532e-05	0.00157201	0.004	1.29532e-05	0.00082568	0.008	0.000162591	0.0029253	0.009	0.000467117	0.00495834
Catamarca	14	0.537	0.00688902	0.0221827	0.005	2.68352e-05	0.00138448	0.05	0.0043113	0.0175485	0.013	0.000210835	0.00388068	0.03	0.00179517	0.0113237	0.016	0.00047622	0.0058323	0.012	0.000148863	0.00326084	0.01	0.000189632	0.00368037	0.007	3.97857e-05	0.00168577	0.011	0.000211187	0.00388391	0.009	0.000126643	0.00300764	0.01	8.89231e-05	0.00252025	0.005	3.62692e-05	0.00160955	0.005	1.30769e-05	0.000966471	0.004	1.00934e-05	0.000849092	0.01	0.000176725	0.00355292
RGS	20	0.703	0.0235862	0.0343411	0.083	0.0142329	0.0266767	0.011	9.98184e-05	0.00223404	0.006	3.70632e-05	0.00136131	0.014	0.000195713	0.0031282	0.003	3.25263e-06	0.000403276	0.011	0.000240011	0.00346418	0.009	0.000123221	0.00248215	0.006	4.95026e-05	0.00157326	0.003	1.51579e-06	0.000275299	0.003	4.05e-06	0.00045	0.008	0.000151082	0.00274847	0.003	1.15026e-05	0.000758374	0.005	6.15368e-05	0.00175409	0.011	0.000647411	0.00568951	0.006	3.645e-05	0.00135
[truncated: 36 more columns]
