# Supplementary material for: Geographic Patterns of Genome Admixture in Latin American Mestizos
Source: PLoS Genet. 2008 Mar 21;4(3):e1000037. doi: 10.1371/journal.pgen.1000037 (PMC2265669; doi:10.1371/journal.pgen.1000037)
Supplement: Dataset S1 — Genotype data used in Geographic patterns of genome admixture in Latin American Mestizos. (1.51 MB ZIP) [file pgen.1000037.s007.zip]

Archive with 3 entries (3 files):
- Genotypes_Wang_etal_Mestizo.txt
- Readme_Wang_etal_Mestizo.txt
- X_Genotypes_Wang_etal_Mestizo.txt
