# Supplementary material for: Geographic Patterns of Genome Admixture in Latin American Mestizos
Source: PLoS Genet. 2008 Mar 21;4(3):e1000037. doi: 10.1371/journal.pgen.1000037 (PMC2265669; doi:10.1371/journal.pgen.1000037)
Supplement: Dataset S1 — Genotype data used in Geographic patterns of genome admixture in Latin American Mestizos. (1.51 MB ZIP) [file pgen.1000037.s007.zip › Readme_Wang_etal_Mestizo.txt]

The files Genotypes_Wang_etal_Mestizo.txt and X_Genotypes_Wang_etal_Mestizo.txt provides the data used in the article "Geographic patterns of genome admixture in Latin American Mestizos".

Genotypes_Wang_etal_Mestizo.txt includes the genotypes for 995 individuals at 678 autosomal markers.  The individuals include 160 Europeans, 123 Africans and 463 Native Americans and 249 newly genotyped Mestizos for the article.

Similarly, X_Genotypes_Wang_etal_Mestizo.txt includes the genotypes for 990 individuals at 29 X-chromosome markers.  Five individuals with inconclusive gender information were excluded from the X-chromosome dataset.

As described in this article as well as in Wang et al 2007 PLoS Genetics 3(11): e185, genotypes of the new 249 individuals have been aligned in this file to match the allele sizes in previous data sets from the HGDP.

These files were prepared by Sijia Wang (sijia.wang@ucl.ac.uk) December 21, 2007.

-------------------------------------------------------------------

The format of the file is that used by the Structure program.  The first line gives the list of markers. The second line gives the genetic map positions of the markers. After the first two lines, each individual is listed on two consecutive lines.  The first five columns include the following information:

(1) Individual code number --- for HGDP-CEPH individuals, these code numbers match the numbers previously used.
(2) Population code number assigned by us.
(3) Population flag assigned by us.
(4) Population name.
(5) Geographic information about the population.
(6) Geographic region.

The next columns contain genotypes (measured in base pairs). The left-to-right order of the genotypes corresponds to the left-to-right order of the locus names on the first line of the file. 

The placement of genotypes on the first versus second line for an individual is arbitrary.  Missing data is denoted by "-9".

-------------------------------------------------------------------
